# Supplementary material for: Notifiable Respiratory Infectious Diseases in China: A Spatial–Temporal Epidemiology Analysis
Source: Int J Environ Res Public Health. 2020 Mar 29;17(7):2301. doi: 10.3390/ijerph17072301 (PMC7177391; doi:10.3390/ijerph17072301)
Supplement: Supplementary file 1 [file ijerph-17-02301-s001.zip]

Archive with 3 entries (3 files):
- Table S1.xls
- Table S2.xlsx
- Table S3.xlsx
