# Supplementary material for: Notifiable Respiratory Infectious Diseases in China: A Spatial–Temporal Epidemiology Analysis
Source: Int J Environ Res Public Health. 2020 Mar 29;17(7):2301. doi: 10.3390/ijerph17072301 (PMC7177391; doi:10.3390/ijerph17072301)
Supplement: Supplementary file 1 [file ijerph-17-02301-s001.zip › Table S1.xls]

## Sheet: Sheet1
Table S1 The incidThe incidence of RIDs in each provincial unit during 2006–2016 (unit：1/100000)
	tuberculosis											scarlet fever											measles											influenza											mumps
region	2006	2007	2008	2009	2010	2011	2012	2013	2014	2015	2016	2006	2007	2008	2009	2010	2011	2012	2013	2014	2015	2016	2006	2007	2008	2009	2010	2011	2012	2013	2014	2015	2016	2006	2007	2008	2009	2010	2011	2012	2013	2014	2015	2016	2006	2006	2006	2006	2006
Beijing	51.2933	51.96	58.64	47.37	45.7	41.29	40.72	35.9	34.38	31.97	31.01	13.6734	14.32	10.53	7.04	8.85	31.37	15.73	9.9	18.53	17.94	12.08	24.382	14.35	10.96	6.52	14.13	0.49	0.39	2.72	11.24	6.14	5.75	1.88554	1.39784	2.05142	30.3658	4.72934	1.99362	4.96879	11.4435	49.0637	15.9835	10.0948	28.2116	22.4856	19.8651	17.7109	16.5584
Tianjin	36.5387	35.83	33.98	26.91	25.54	26.69	24.41	22.28	21.27	19.52	21.14	4.0556	7.23	7.72	4.23	5.07	10.59	8.27	5.28	11.67	11.06	11.21	13.0201	14.22	21.85	1.6	16.22	0.29	0.15	2.01	18.36	1.78	3.63	16.069	7.73023	5.35424	6.0119	4.2584	3.20751	7.41189	4.4652	15.7111	6.59938	9.42768	52.3872	40.3441	40.9595	20.4847	17.4407
Hebei	62.5398	63.82	65.57	63.06	59.08	53.92	52.9	49.29	48.15	46.11	45.34	2.63903	2.75	1.66	1.56	2.02	6.16	3.56	2.43	4.4	5.68	5.21	11.6085	7.21	3.27	4.81	20.55	0.11	0.05	0.48	7.32	5.18	2.46	10.3883	12.5819	16.7291	21.5786	19.4459	22.8559	28.6361	28.9289	34.1679	30.5224	9.97054	20.9955	16.3236	16.2581	17.4549	16.172
Shanxi	71.1177	70.93	75.17	71.06	69.58	64.82	58.41	52.62	46.33	42.32	38.65	2.48882	3.36	2.95	3.93	2.38	8.57	8.77	4.45	6.21	7.67	7.69	6.7064	11.7	17.19	1.26	0.7	0.16	0.36	0.88	1.63	1.47	0.41	2.14903	0.785187	0.506928	7.20106	2.29623	4.43547	17.2795	16.4893	22.3401	17.0835	10.2276	10.9448	12.2963	13.4424	16.7331	14.6994
Neimenggu	90.0542	90.58	88.11	82.05	74.07	66.55	67.39	57.87	49.14	47.71	48.3	6.80216	6.9	5.37	4.72	5.15	13.58	10.19	7.43	14.07	11.4	10.35	10.5281	8.51	10.9	6.03	2.83	0.44	0.14	2.37	14.76	2.89	1.12	9.60182	1.22236	0.199584	7.94619	1.3955	2.09663	7.08786	6.62289	9.51309	5.50142	7.36583	12.8206	14.1426	17.8669	11.9483	7.7537
Liaoning	56.2	56.95	60.41	58.95	60.1	68.89	70.52	59.65	57.01	53.72	51.4	11.0779	13.07	8.63	7.17	5.94	15.38	9.56	4.97	10.72	14.55	10.36	12.8169	1.27	1.85	7.16	0.96	0.15	0.07	0.76	20.02	0.41	0.26	0.210851	0.302037	0.144253	1.79619	2.87104	0.553191	2.04882	2.99157	3.98861	3.41152	6.8686	24.5416	22.4561	25.4933	22.6852	25.6448
Jilin	83.5567	72.57	80.45	87.39	83.79	77.94	70	62.03	60.66	56.45	49.76	4.46245	8.28	7.66	4.34	3.99	16.46	10.21	5.66	13.68	9.61	7.68	17.408	1.43	1.96	8.79	1.15	0.08	0.08	0.61	11.81	0.69	0.31	0.184094	0.613294	0.545789	1.25457	2.61721	0.968588	3.22251	2.12333	3.86366	2.34343	4.07284	11.8741	15.8942	26.3883	23.2517	16.291
Heilongjiang	109.348	106.09	102.28	101.14	95.84	89.2	88.9	88.24	89.43	86.73	80.16	8.47384	10.53	8.43	6.91	8.19	19	9.31	5.77	9.83	9.67	7.43	8.96599	0.96	3.21	2.22	16.46	0.15	0.02	0.07	1.97	1.06	0.29	0.0628273	0.136019	0.219665	3.67847	1.40356	0.696905	1.18414	0.401669	2.07561	1.12445	3.14636	15.1047	21.5406	13.7474	11.5243	9.53482
Shanghai	32.3791	38.58	38.55	35.69	34.33	30.38	29.67	29.67	28.74	27.56	27.28	3.25084	5.29	3.69	2.31	2.15	14.85	8.92	7.44	14.8	19.29	12.1	3.36333	6.39	7.71	4.45	1.34	0.36	2.48	2.52	2.47	4.31	0.69	0.433071	2.22589	1.44779	7.36579	12.6444	5.71262	17.1845	8.90595	20.1727	24.8631	9.80756	21.3329	21.1295	29.085	23.2359	18.5684
Jiangsu	65.9853	62.97	60.97	58.12	53.93	48.69	47.36	29.26	41.9	39.52	35.93	1.1786	1.71	1.45	1.1	0.91	2.6	1.38	1.8	2.97	4.1	2.8	6.10167	7.23	7.37	6.69	0.95	0.45	0.06	0.12	0.19	5.69	0.94	6.23144	2.60795	0.754098	6.84486	2.93463	1.27892	3.55624	3.09344	5.03559	5.15323	6.3291	12.4763	14.3364	18.3659	13.2	7.19353
Zhejiang	88.7444	86.27	80.26	71.41	63.89	59.56	58.86	53	54.05	50.8	48.78	1.89874	1.75	1.61	1.27	0.88	3.57	3.12	2.22	3.37	6.34	4.46	3.20539	10.94	25.26	3.14	2.22	1.72	0.1	2.72	1.96	2.52	0.59	8.77502	1.87952	1.7668	14.2344	6.28764	3.66547	5.31393	6.02885	17.6428	14.4699	12.7705	46.9416	39.4317	55.8261	44.1973	40.6969
Anhui	85.6274	88.64	88.5	72.15	64.49	62.71	64.79	62.9	61.84	58.44	56.77	0.29902	0.56	0.61	0.37	0.19	0.88	0.74	0.63	0.91	1.77	1.33	2.45098	3.67	7.93	6.87	0.72	0.59	0.41	4.55	1.67	5.48	1.17	2.33823	1.51391	1.1033	5.6887	4.34513	5.48571	9.48391	9.99165	16.0072	18.5043	12.693	14.3056	15.7414	25.8074	21.0156	20.1093
Fujian	85.8671	83.74	86.98	68.01	58.93	52.58	50.62	47.22	17.19	44.82	42.74	0.359265	0.47	0.46	0.45	0.33	1.12	0.71	0.64	0.96	1.73	1.59	4.65064	5.49	3.67	0.28	0.06	0.24	0.05	0.82	0.59	1.11	0.63	1.73692	1.01462	2.46859	16.6301	5.79266	6.17439	12.2876	12.7401	22.5305	21.6395	7.72465	14.5205	9.71615	13.742	14.4581	23.6725
Jiangxi	98.4921	94.35	90.31	95.33	85.08	79.68	76.24	72.14	71.81	71.63	71.99	0.0463929	0.03	0.05	0.03	0.06	0.12	0.06	0.21	0.24	0.15	0.1	3.68128	3.86	3.75	3.22	0.31	0.07	0.09	0.3	0.13	0.39	0.5	4.72976	2.51894	3.84615	14.2205	5.7534	8.62732	11.6344	12.8178	17.7703	18.4428	16.7453	8.65924	11.3825	16.9666	22.0887	20.5836
Shandong	42.2416	43.73	45.22	45.77	42.48	38.16	38.3	37.14	35.45	33.06	30.78	1.43166	2.48	2.13	1.26	0.76	3.99	4.11	2.95	5.28	6.18	7.22	3.50454	2.6	10.08	2.34	1.88	0.5	0.02	1.52	2.31	3.04	4.47	0.176254	0.313675	0.457991	4.84113	3.24699	2.41458	4.30411	4.00315	6.32154	5.02481	6.49782	8.23746	6.01354	10.9512	10.0284	6.72418
Henan	95.982	95.73	92.85	82.48	73.11	69.91	72.64	67.06	66.5	62.74	60.13	0.656717	0.9	0.74	0.56	0.57	1.75	1.04	0.83	1.35	2.21	1.56	7.78466	10.37	9.9	9.76	2.37	0.18	0.19	0.88	1.51	3.38	1.19	3.1887	2.88543	3.83974	9.38488	4.14884	6.65949	11.7363	14.3579	16.6136	18.5693	16.7995	9.12901	12.6895	17.9647	17.5978	16.1663
Hubei	108.228	112.43	107.55	90.7	84.75	88.11	87.67	83.14	79.58	78.14	74.7	0.402802	0.49	0.46	0.34	0.38	1.16	0.89	0.65	1.02	1.97	1.73	4.01752	6.42	6.88	7.01	0.93	0.68	0.81	0.98	2.09	1.75	1.21	2.74081	3.16529	3.21811	27.0425	3.48602	5.43872	9.50677	6.00277	8.73426	15.8202	17.8851	19.275	15.2222	21.8038	30.4902	39.6469
Hunan	91.995	104.15	99.87	92.87	88.59	86.76	90.62	89.01	85.88	83	75.5	0.172305	0.23	0.23	0.22	0.27	1.08	0.67	0.55	1.1	1.45	1.15	11.987	7.36	16.08	5.93	0.34	0.15	0.21	6.29	2.01	1.73	1.16	1.41322	3.02428	5.69788	30.5633	6.85295	8.002	9.99606	12.255	15.8685	12.9207	23.4102	13.3497	9.94954	12.6184	21.1659	30.3106
Guangdong	95.2207	102.49	105.4	109.7	99.51	83.33	78.07	73.16	76.57	74.12	71.82	0.374157	0.48	0.37	0.27	0.25	1.32	1.17	1.35	2.04	2.6	2.4	15.1011	21.2	16.1	2.22	0.67	0.3	1.83	6.63	6.32	2.04	1.17	8.77745	3.00945	3.52841	21.118	6.18075	4.40927	12.3246	16.3555	47.7151	43.0987	16.2439	20.4503	14.1444	18.4834	18.6033	30.6049
Guangxi	127.23	129.84	131.41	102.47	97.01	98.91	101.25	96.98	100.65	96.41	86.27	0.463519	0.48	0.34	0.24	0.33	1.06	0.56	0.51	0.73	0.94	1.09	1.90129	2.1	2.11	0.23	0.05	0.06	0.07	2.86	6.72	0.3	0.08	4.2897	1.97287	2.00294	24.8526	2.53913	2.69627	5.32615	6.49936	11.5236	9.38999	18.761	45.7854	28.9828	35.0021	40.3239	41.2376
Hainan	140.544	143.62	139.16	110.13	109.66	107.07	106.67	95.27	97.02	97.92	84.18	0	0.01	0.01	0	0	0.05	0.01	0.06	0.08	0.14	0.07	9.22706	0.32	0.59	0.05	0.03	0.05	0.03	0.58	0.19	0.16	1.76	0.579711	1.19617	0.745564	6.74476	2.38406	1.16473	4.72999	6.04591	9.63944	7.78103	13.7136	21.1111	12.3206	23.432	47.0963	72.8064
Chongqing	124.671	125.16	127.61	96.9	89.9	88.82	85.57	83.31	76.62	75	73.34	1.41887	0.93	1.1	0.51	0.72	1.58	1.53	1.16	1.35	2.73	1.6	5.64331	16.57	13.28	3.03	0.3	0.3	0.33	1.43	6.62	7.88	1.13	4.14939	2.38248	6.34589	41.0004	3.35782	3.99359	8.77012	6.67573	7.01684	7.87925	24.4066	23.2987	17.5463	32.7557	52.1804	50.9794
Sichuan	99.2086	102.78	95.77	86.77	81.74	78.84	77.93	75.35	69.68	67.13	65.66	1.72918	1.65	1.17	1.05	1.08	2.48	2.17	1.7	1.49	2.36	2.1	9.95374	19.63	3.64	0.59	0.71	1.51	0.31	0.32	1.03	3.13	0.99	2.50122	2.12021	2.10041	11.6308	1.86927	1.82421	3.04969	2.4405	2.67793	3.124	10.6914	23.7311	24.4852	29.3823	28.9724	16.7551
Guizhou	146.214	169.92	182.99	159.59	129.14	133.48	131.29	134.28	129.39	133.46	130.66	0.809651	0.64	0.96	0.88	1	1.88	1.75	1.38	1.48	2.28	2.05	1.0134	2.59	3.61	0.72	0.22	0.13	0.09	0.22	0.52	0.7	0.09	4.72922	2.82926	4.28495	27.6398	3.30701	2.52687	5.28683	7.9822	6.49302	9.48966	17.5369	32.6702	35.3431	35.5104	27.1066	22.4776
Yunnan	60.4237	62.12	62.22	59.29	55.6	58.01	59.58	56.81	56.01	54.42	55.47	1.74835	1.69	1.96	1.2	0.97	2.3	3.29	2.93	2.4	3.89	3.59	14.4744	15	8.62	1.45	0.22	0.25	2.11	3.04	0.93	0.86	0.34	10.0833	0.970332	0.875056	16.8699	1.58171	2.11241	4.47203	6.09358	3.70418	4.15367	12.0219	35.0883	22.7191	23.4803	21.6751	30.2997
Xizang	91.1696	90.54	66.55	118.3	118.34	123.03	135.18	138.12	147.99	140.2	154.37	2.8874	0.46	0.88	2.2	1.41	2.17	3.79	1.56	1.73	3.34	2.44	38.0054	0.82	10.32	1.64	1.31	22.91	0.73	2.63	1.54	31.96	6.82	24.182	19.1823	4.33092	6.41128	2.17225	3.03402	0.89018	0.227273	4.26227	0.629822	17.1941	125.638	50.9275	76.5834	9.30333	15.2747
Shaanxi	87.1151	84.1	87.25	75.84	67.91	67.81	64.25	60.93	57.39	56.66	56.3	2.42741	2.44	1.6	1.81	1.68	3.17	3.84	3.22	2.36	6.18	8.07	2.69622	5.01	1.02	0.79	2.2	2.39	0.06	0.22	0.21	1.64	0.89	0.951608	0.931728	0.923158	16.7119	1.69671	3.61129	11.2702	13.1518	14.1977	9.51493	16.1505	21.0805	16.3641	27.2278	28.0011	21.7657
Gansu	108.226	119.17	128.29	111.22	90.64	88.09	75.7	69.26	64.45	54.92	58.13	2.86044	2.11	2.48	2.69	1.36	2.78	4.73	4.51	3.57	4.61	5.5	6.38781	2.74	16.12	3.03	2.53	3.11	0.07	0.92	1.07	5.44	11.14	16.2374	14.1557	9.63695	30.3106	8.63605	10.6509	20.2559	19.0724	24.5684	19.5154	9.2945	34.0632	47.8892	34.1764	20.1627	20.486
Qinghai	75.2118	88.41	88.37	92.75	87.35	92.99	112.1	105.64	101.16	123.26	128.7	6.09576	6.81	2.64	2.22	3.57	4.78	2.87	4.27	3.15	7.61	6.49	3.44383	1.53	2.79	6.84	5.42	5.35	1.16	10.89	12.29	31.5	10.55	3.25967	1.87957	0.851453	3.80659	1.74053	2.63031	4.47047	8.49661	12.2363	4.73072	8.34733	32.1179	30.5841	28.877	19.4479	23.829
Ningxia	76.8625	69.65	59.52	57.04	57.39	48.23	45.99	44.59	50.84	42.23	40.04	4.16108	6.9	6.11	8.37	5.55	14.55	13.75	16.56	13.88	12.52	14.52	0.520135	1.36	3.38	10.85	1.38	1.14	0.09	1.08	1.02	1.6	0.76	5.28524	9.0563	11.2132	47.3922	21.561	7.0461	22.144	15.915	22.4553	13.9825	21.4802	76.0403	40.563	51.4592	89.913	86.8358
Xinjiang	192.596	199.99	202.93	186.35	164.46	157.83	181.17	172.73	176	184.53	185.66	4.6965	5.49	7.89	5.43	4.85	11.82	10.03	7.82	9.33	13.54	12.69	1.48756	12.91	95.31	1.85	1.43	8.69	2.64	4.12	5.58	12.1	17.14	6.25869	2.10244	2.86396	13.8352	4.16467	0.990107	4.05668	4.07116	9.31414	3.48493	24.5946	47.9252	90.9464	80.6874	38.1923	23.4593
[truncated: 6 more columns]
