# Supplementary material for: Notifiable Respiratory Infectious Diseases in China: A Spatial–Temporal Epidemiology Analysis
Source: Int J Environ Res Public Health. 2020 Mar 29;17(7):2301. doi: 10.3390/ijerph17072301 (PMC7177391; doi:10.3390/ijerph17072301)
Supplement: Supplementary file 1 [file ijerph-17-02301-s001.zip › Table S2.xlsx]

## Sheet: sheet
Table S2: the number of cases and the incidence rate of RIDs by month in China from 2006 to 2016
	cases					incidence rate(unit：1/100000)
months	scarlet fever	measles	tuberculosis	influenza	mumps	tuberculosis	scarlet fever	measles	influenza	mumps
2006-01-01	1531	5857	121435	3355	19033	9.2871	0.1171	0.4479	0.2566	1.4556
2006-02-01	833	5960	105269	4777	10655	8.0508	0.0637	0.4558	0.3653	0.8149
2006-03-01	1851	12831	117577	15828	23521	8.9921	0.1416	0.9813	1.2105	1.7988
2006-04-01	2818	18641	112030	12271	32423	8.5679	0.2155	1.4256	0.9385	2.4797
2006-05-01	3205	18505	109183	5188	35068	8.3501	0.2451	1.4152	0.3968	2.6819
2006-06-01	3468	12203	101060	3947	38361	7.7289	0.2652	0.9333	0.3019	2.9338
2006-07-01	1814	7512	96226	3042	26669	7.3592	0.1387	0.5745	0.2326	2.0396
2006-08-01	946	4249	94376	1811	13121	7.2177	0.0723	0.325	0.1385	1.0035
2006-09-01	1364	2822	83011	1387	11545	6.3485	0.1043	0.2158	0.1061	0.8829
2006-10-01	2260	2825	80923	1475	18239	6.1889	0.1728	0.2161	0.1128	1.3949
2006-11-01	3666	3527	64082	1652	20008	4.9009	0.2804	0.2697	0.1263	1.5302
2006-12-01	3864	4670	42399	2824	22754	3.2426	0.2955	0.3572	0.216	1.7402
2007-01-01	3052	8447	115457	6340	22743	9.9459	0.2197	0.678	0.4823	1.7302
2007-02-01	1255	9501	91235	1990	12428	7.5524	0.0892	0.7047	0.1514	0.9455
2007-03-01	1792	11176	141508	3581	12457	8.7128	0.1489	0.8528	0.2724	0.9477
2007-04-01	3269	16900	148930	3652	24877	8.6686	0.2558	1.2425	0.2778	1.8925
2007-05-01	4538	18835	135933	2609	29161	8.549	0.3536	1.375	0.1985	2.2184
2007-06-01	5153	14043	134775	3603	31912	8.1197	0.378	0.956	0.2741	2.4277
2007-07-01	2632	11194	134695	1837	25793	7.5975	0.1813	0.7673	0.1398	1.9622
2007-08-01	1232	7647	130404	1483	13730	7.46	0.0916	0.4765	0.1128	1.0445
2007-09-01	1482	4029	119078	1483	11495	6.6572	0.1169	0.2573	0.158	0.8745
2007-10-01	2239	3394	111325	2144	17731	6.4354	0.1745	0.2573	0.1631	1.3489
2007-11-01	3360	4175	116503	2786	23604	5.3965	0.262	0.3171	0.2119	1.7957
2007-12-01	4166	8690	119421	4332	26770	3.4542	0.276	0.4248	0.3296	2.0366
2008-01-01	2563	12053	111688	4366	26544	9.4321	0.1789	1.0017	0.3304	2.0089
2008-02-01	961	14631	101689	2635	13103	8.3741	0.0727	1.0539	0.1994	0.9917
2008-03-01	2198	20373	156679	7854	20557	9.1775	0.1748	1.5508	0.5944	1.5558
2008-04-01	3036	23559	153978	3822	31548	8.7234	0.2294	1.6454	0.2893	2.3877
2008-05-01	4874	27252	142612	2985	49564	8.3882	0.3749	1.8851	0.2259	3.7512
2008-06-01	3740	16841	131699	2021	42111	7.7155	0.2713	1.0655	0.153	3.1871
2008-07-01	1783	9494	136378	2332	32509	7.4842	0.1245	0.5988	0.1765	2.4604
2008-08-01	914	4992	122923	2631	15733	7.2167	0.0685	0.2956	0.1991	1.1907
2008-09-01	1156	2661	123998	3050	13165	6.6462	0.0873	0.1561	0.2308	0.9964
2008-10-01	1713	2472	119821	2729	18867	6.5606	0.1297	0.1635	0.2065	1.4279
2008-11-01	2431	3422	110896	3236	22647	5.2639	0.1913	0.234	0.2449	1.714
2008-12-01	3138	6471	121114	4031	24478	3.5325	0.1992	0.2974	0.3051	1.8526
2009-01-01	1440	4453	90160	3526	19550	7.7296	0.1056	0.3376	0.2655	1.4721
2009-02-01	834	5770	127167	4505	12049	6.9205	0.0632	0.4086	0.3392	0.9073
2009-03-01	1859	8644	139986	8597	28095	8.1211	0.1425	0.6655	0.6474	2.1156
2009-04-01	3059	14371	139915	6814	41725	7.9659	0.2336	0.9931	0.5131	3.1419
2009-05-01	3500	12000	128411	7461	46363	7.3561	0.2648	0.7384	0.5618	3.4911
2009-06-01	3712	6604	142182	8841	45417	7.0308	0.2712	0.3807	0.6657	3.4199
2009-07-01	2013	3344	129537	7383	32838	6.8061	0.1444	0.1898	0.5559	2.4727
2009-08-01	1096	1478	126893	16180	15296	6.6517	0.079	0.0797	1.2184	1.1518
2009-09-01	1262	973	124152	41807	13371	6.0271	0.0938	0.0477	3.1481	1.0068
2009-10-01	1318	693	109343	25478	14090	5.9844	0.1015	0.0323	1.9185	1.061
2009-11-01	1065	537	104782	43640	13833	5.3897	0.0796	0.0276	3.2861	1.0416
2009-12-01	1283	1083	120341	24149	16702	5.1105	0.0826	0.0494	1.8184	1.2577
2010-01-01	925	1494	105877	10501	18088	7.1937	0.0705	0.0975	0.7867	1.3552
2010-02-01	473	2791	88759	6340	11143	6.138	0.0317	0.1931	0.475	0.8348
2010-03-01	853	5382	138574	8484	13149	7.2589	0.0657	0.3868	0.6356	0.9851
2010-04-01	1352	9131	133833	5896	23364	7.0788	0.1038	0.6649	0.4417	1.7505
2010-05-01	2269	13318	128598	3697	38371	6.9422	0.174	0.8598	0.277	2.8748
2010-06-01	2397	5815	127545	2617	43256	6.5028	0.1748	0.2929	0.1961	3.2408
2010-07-01	1526	2267	122602	2644	35711	6.1351	0.1094	0.1294	0.1981	2.6755
2010-08-01	958	1476	117221	3922	19902	6.0547	0.0706	0.0857	0.2938	1.4911
2010-09-01	1169	1085	112288	4875	14950	5.5789	0.0877	0.0598	0.3652	1.1201
2010-10-01	1541	576	101463	4106	18354	5.6373	0.1253	0.0303	0.3076	1.3751
2010-11-01	3217	653	110414	5267	27362	5.1396	0.2394	0.0234	0.3946	2.05
2010-12-01	4094	609	105036	6153	35282	4.613	0.3111	0.0354	0.461	2.6434
2011-01-01	3143	834	99617	5854	31202	6.7469	0.2093	0.0418	0.4366	2.3269
2011-02-01	1000	965	98157	5991	16417	6.4209	0.0772	0.0704	0.4468	1.2243
2011-03-01	2795	1683	135848	7095	25402	7.0241	0.2158	0.1096	0.5291	1.8944
2011-04-01	5023	2279	129351	5408	41104	6.643	0.3908	0.1629	0.4033	3.0654
2011-05-01	9308	2345	125129	4117	55927	6.5467	0.6998	0.1458	0.307	4.1708
2011-06-01	9773	1493	119344	2951	59623	6.0586	0.7044	0.0843	0.2201	4.4465
2011-07-01	5173	762	112647	2589	53224	5.7664	0.3597	0.0421	0.1931	3.9692
2011-08-01	2174	430	115140	3170	27724	5.7072	0.1507	0.0239	0.2364	2.0676
2011-09-01	2813	289	106925	4203	19825	5.2891	0.217	0.0162	0.3134	1.4785
2011-10-01	4972	239	100392	5548	29288	5.498	0.3961	0.0125	0.4137	2.1842
2011-11-01	8488	198	110662	7242	41088	4.9905	0.6269	0.0107	0.5401	3.0642
2011-12-01	9696	332	104710	11965	53561	4.4004	0.716	0.0213	0.8923	3.9944
2012-01-01	4460	325	87893	32508	116358	6.5234	0.8539	0.0546	2.4127	8.6361
2012-02-01	2268	288	124005	19125	21183	6.7337	0.1677	0.0171	1.4195	1.5722
2012-03-01	3339	334	138683	19887	35640	7.1368	0.2546	0.0258	1.476	2.6452
2012-04-01	4443	557	128683	9385	50823	6.699	0.3393	0.0425	0.6966	3.7721
2012-05-01	7210	797	131257	8312	67982	6.5362	0.528	0.052	0.6169	5.0456
2012-06-01	6749	789	118740	6163	71255	5.9006	0.4925	0.0502	0.4574	5.2885
2012-07-01	3416	727	117359	7104	55443	5.7411	0.2316	0.048	0.5273	4.115
2012-08-01	1418	630	115019	6424	26604	5.6095	0.1012	0.0411	0.4768	1.9745
2012-09-01	1792	414	106188	6307	19290	5.066	0.1382	0.0232	0.4681	1.4317
2012-10-01	2804	447	100091	7236	25717	5.3204	0.2102	0.033	0.5371	1.9087
2012-11-01	4420	521	105264	8911	30497	4.6645	0.3304	0.0413	0.6614	2.2635
2012-12-01	5066	849	98306	12450	36298	4.2366	0.3698	0.0666	0.924	2.694
2013-01-01	3316	1501	104238	15766	37245	6.5389	0.2273	0.1292	1.1644	2.7507
2013-02-01	1037	2522	89582	9413	21715	5.654	0.0708	0.1974	0.6952	1.6037
2013-03-01	2090	3930	125549	10815	24834	6.2963	0.166	0.3093	0.7987	1.8341
2013-04-01	3073	5063	121701	10746	37883	6.2328	0.2325	0.3652	0.7936	2.7978
2013-05-01	4600	5240	122172	8550	45277	6.045	0.3348	0.3479	0.6314	3.3438
2013-06-01	4226	3211	106546	6216	43232	5.5958	0.3064	0.2046	0.4591	3.1928
2013-07-01	2389	2619	113531	5270	34360	5.5246	0.1601	0.166	0.3892	2.5376
2013-08-01	1168	2164	107051	6156	18612	5.4648	0.0857	0.1296	0.4546	1.3746
2013-09-01	1465	1293	105219	8786	14415	5.1197	0.1094	0.0706	0.6489	1.0646
2013-10-01	2150	744	100254	9670	14903	5.2234	0.1626	0.0405	0.7142	1.1006
2013-11-01	3659	612	101519	12880	17388	4.6393	0.2838	0.0329	0.9512	1.2842
2013-12-01	5436	728	10068	25605	17895	4.4607	0.3868	0.048	1.891	1.3216
2014-01-01	3513	2070	96067	37334	14251	6.5769	0.2369	0.1657	2.7549	1.0516
2014-02-01	1230	4091	88549	25306	8994	5.6932	0.0951	0.3482	1.8674	0.6637
2014-03-01	2890	7864	111975	26038	14205	6.2334	0.2226	0.6421	1.9214	1.0482
2014-04-01	4338	11089	118849	12406	18344	6.0172	0.3172	0.7944	0.9155	1.3536
2014-05-01	7113	10563	106557	13153	24246	5.8686	0.5522	0.7068	0.9706	1.7892
2014-06-01	7557	7152	101463	19616	23785	5.6352	0.535	0.454	1.4475	1.7551
2014-07-01	3873	5083	105782	13694	19316	5.5054	0.2622	0.285	1.0105	1.4254
2014-08-01	1872	3117	97039	10923	12962	5.2498	0.1316	0.162	0.806	0.9565
2014-09-01	2424	1573	95893	9009	12176	4.9505	0.179	0.0733	0.6648	0.8985
2014-10-01	4118	1019	88991	8672	12475	5.0515	0.3214	0.0715	0.6399	0.9205
2014-11-01	7043	1037	86081	13123	13208	4.4237	0.548	0.0631	0.9684	0.9746
2014-12-01	8615	1485	93000	26259	13538	4.4234	0.6017	0.1173	1.9377	0.999
2015-01-01	6859	3341	95151	23080	14152	6.2744	0.4999	0.2683	1.694	1.0387
2015-02-01	2858	4839	75541	13962	9202	4.9985	0.1831	0.3481	1.0248	0.6754
2015-03-01	3788	6321	113242	19653	11222	6.1949	0.2941	0.4768	1.4425	0.8237
2015-04-01	5968	8265	107997	13950	16382	5.844	0.4439	0.5966	1.0239	1.2024
2015-05-01	9130	7663	102067	14608	21241	5.7182	0.7062	0.5334	1.0722	1.559
2015-06-01	9992	5202	102388	34584	23292	5.5314	0.6833	0.3166	2.5383	1.7095
2015-07-01	5176	3479	102986	19650	19569	5.3972	0.3571	0.2087	1.4422	1.4363
2015-08-01	2156	2057	95746	11780	13311	5.1526	0.156	0.125	0.8646	0.977
2015-09-01	2854	1100	95081	9008	12413	4.8138	0.2073	0.053	0.6612	0.9111
2015-10-01	4256	571	86024	9422	12873	4.8084	0.3378	0.039	0.6915	0.9448
2015-11-01	6883	794	88115	10979	13920	4.4543	0.5147	0.0536	0.8058	1.0217
2015-12-01	8878	1307	89818	15047	15256	4.2279	0.6258	0.0893	1.1044	1.1197
2016-01-01	6152	2041	86181	26992	12965	5.8018	0.4363	0.1557	1.9811	0.9516
2016-02-01	2074	2971	83527	32920	7615	5.376	0.1418	0.213	2.4162	0.5589
2016-03-01	3931	5437	114627	78723	10799	6.0219	0.2912	0.3793	5.778	0.7926
2016-04-01	4955	5488	103397	41851	13866	5.49	0.3807	0.3792	3.0717	1.0177
2016-05-01	7980	4317	100500	15947	18172	5.4826	0.5878	0.2824	1.1705	1.3338
2016-06-01	8190	2850	94064	9336	19820	5.0911	0.588	0.1717	0.6852	1.4547
2016-07-01	4256	1761	92793	7185	18117	4.9242	0.292	0.1011	0.5274	1.3297
2016-08-01	1930	929	95924	7893	12983	5.1123	0.1319	0.047	0.5793	0.9529
2016-09-01	2624	414	89342	11309	12567	4.677	0.1948	0.02	0.83	0.9224
2016-10-01	3781	264	83092	14254	13702	4.7377	0.2919	0.0181	1.0462	1.0057
2016-11-01	6097	336	87963	21953	15958	4.4435	0.4492	0.0199	1.6113	1.1713
2016-12-01	7611	462	89609	38319	18437	4.2185	0.5656	0.0343	2.8125	1.3532
