# Supplementary material for: Notifiable Respiratory Infectious Diseases in China: A Spatial–Temporal Epidemiology Analysis
Source: Int J Environ Res Public Health. 2020 Mar 29;17(7):2301. doi: 10.3390/ijerph17072301 (PMC7177391; doi:10.3390/ijerph17072301)
Supplement: Supplementary file 1 [file ijerph-17-02301-s001.zip › Table S3.xlsx]

## Sheet: Sheet1
Table S3 Highlighted cells represent the months of infection peaks
Tuberculosis	Jan	Feb	Mar	Apr	May	Jun	Jul	Aug	Sep	Oct	Nov	Dec
2006	121435	105269	117577	112030	109183	101060	96226	94376	83011	80923	64082	42399
2007	115457	91235	141508	148930	135933	134775	134695	130404	119078	111325	116503	119421
2008	111688	101689	156679	153978	142612	131699	136378	122923	123998	119821	110896	121114
2009	90160	127167	139986	139915	128411	142182	129537	126893	124152	109343	104782	120341
2010	105877	88759	138574	133833	128598	127545	122602	117221	112288	101463	110414	105036
2011	99617	98157	135848	129351	125129	119344	112647	115140	106925	100392	110662	104710
2012	87893	124005	138683	128683	131257	118740	117359	115019	106188	100091	105264	98306
2013	104238	89582	125549	121701	122172	106546	113531	107051	105219	100254	101519	10068
2014	96067	88549	111975	118849	106557	101463	105782	97039	95893	88991	86081	93000
2015	95151	75541	113242	107997	102067	102388	102986	95746	95081	86024	88115	89818
2016	86181	83527	114627	103397	100500	94064	92793	95924	89342	83092	87963	89609
Scarlet fever	Jan	Feb	Mar	Apr	May	Jun	Jul	Aug	Sep	Oct	Nov	Dec
2006	1531	833	1851	2818	3205	3468	1814	946	1364	2260	3666	3864
2007	3052	1255	1792	3269	4538	5153	2632	1232	1482	2239	3360	4166
2008	2563	961	2198	3036	4874	3740	1783	914	1156	1713	2431	3138
2009	1440	834	1859	3059	3500	3712	2013	1096	1262	1318	1065	1283
2010	925	473	853	1352	2269	2397	1526	958	1169	1541	3217	4094
2011	3143	1000	2795	5023	9308	9773	5173	2174	2813	4972	8488	9696
2012	4460	2268	3339	4443	7210	6749	3416	1418	1792	2804	4420	5066
2013	3316	1037	2090	3073	4600	4226	2389	1168	1465	2150	3659	5436
2014	3513	1230	2890	4338	7113	7557	3873	1872	2424	4118	7043	8615
2015	6859	2858	3788	5968	9130	9992	5176	2156	2854	4256	6883	8878
2016	6152	2074	3931	4955	7980	8190	4256	1930	2624	3781	6097	7611
Measles	Jan	Feb	Mar	Apr	May	Jun	Jul	Aug	Sep	Oct	Nov	Dec
2006	5857	5960	12831	18641	18505	12203	7512	4249	2822	2825	3527	4670
2007	8447	9501	11176	16900	18835	14043	11194	7647	4029	3394	4175	8690
2008	12053	14631	20373	23559	27252	16841	9494	4992	2661	2472	3422	6471
2009	4453	5770	8644	14371	12000	6604	3344	1478	973	693	537	1083
2010	1494	2791	5382	9131	13318	5815	2267	1476	1085	576	653	609
2011	834	965	1683	2279	2345	1493	762	430	289	239	198	332
2012	325	288	334	557	797	789	727	630	414	447	521	849
2013	1501	2522	3930	5063	5240	3211	2619	2164	1293	744	612	728
2014	2070	4091	7864	11089	10563	7152	5083	3117	1573	1019	1037	1485
2015	3341	4839	6321	8265	7663	5202	3479	2057	1100	571	794	1307
2016	2041	2971	5437	5488	4317	2850	1761	929	414	264	336	462
Influenza	Jan	Feb	Mar	Apr	May	Jun	Jul	Aug	Sep	Oct	Nov	Dec
2006	3355	4777	15828	12271	5188	3947	3042	1811	1387	1475	1652	2824
2007	6340	1990	3581	3652	2609	3603	1837	1483	1483	2144	2786	4332
2008	4366	2635	7854	3822	2985	2021	2332	2631	3050	2729	3236	4031
2009	3526	4505	8597	6814	7461	8841	7383	16180	41807	25478	43640	24149
2010	10501	6340	8484	5896	3697	2617	2644	3922	4875	4106	5267	6153
2011	5854	5991	7095	5408	4117	2951	2589	3170	4203	5548	7242	11965
2012	32508	19125	19887	9385	8312	6163	7104	6424	6307	7236	8911	12450
2013	15766	9413	10815	10746	8550	6216	5270	6156	8786	9670	12880	25605
2014	37334	25306	26038	12406	13153	19616	13694	10923	9009	8672	13123	26259
2015	23080	13962	19653	13950	14608	34584	19650	11780	9008	9422	10979	15047
2016	26992	32920	78723	41851	15947	9336	7185	7893	11309	14254	21953	38319
Mumps	Jan	Feb	Mar	Apr	May	Jun	Jul	Aug	Sep	Oct	Nov	Dec
2006	19033	10655	23521	32423	35068	38361	26669	13121	11545	18239	20008	22754
2007	22743	12428	12457	24877	29161	31912	25793	13730	11495	17731	23604	26770
2008	26544	13103	20557	31548	49564	42111	32509	15733	13165	18867	22647	24478
2009	19550	12049	28095	41725	46363	45417	32838	15296	13371	14090	13833	16702
2010	18088	11143	13149	23364	38371	43256	35711	19902	14950	18354	27362	35282
2011	31202	16417	25402	41104	55927	59623	53224	27724	19825	29288	41088	53561
2012	116358	21183	35640	50823	67982	71255	55443	26604	19290	25717	30497	36298
2013	37245	21715	24834	37883	45277	43232	34360	18612	14415	14903	17388	17895
2014	14251	8994	14205	18344	24246	23785	19316	12962	12176	12475	13208	13538
2015	14152	9202	11222	16382	21241	23292	19569	13311	12413	12873	13920	15256
2016	12965	7615	10799	13866	18172	19820	18117	12983	12567	13702	15958	18437
